# Supplementary material for: Transcriptomics and metabolomics reveal the primary and secondary metabolism changes in Glycyrrhiza uralensis with different forms of nitrogen utilization
Source: Front Plant Sci. 2023 Nov 2;14:1229253. doi: 10.3389/fpls.2023.1229253 (PMC10653330; doi:10.3389/fpls.2023.1229253)
Supplement: Supplementary file 1 [file Table_1.xlsx]

## Sheet: Table S1
		Table S1 Primers for qRT-PCR
No.	Target gene	Primer-F (5’-3’)	Primer-R (5’-3’)
1	Actin	CATGCACAAGAGGAGAGCCACTG	TCACATTGCCACCTCTAACACGAA
2	NRTs	TCACTTGGCACCACTTTG	TCACTTGGCACCACTTTG
3	AMTs	TTGATGCGGTGGTAGGTG	GGAAGAAGCCATAGTCGTA
4	NR	TGAACACCGCCTCAAAGA	GAACCCACAACGCATACA
5	NiR	TGATACCCGACCCTACAC	GAACCCACAACGCATACA
6	GS	TCCTGGTGGTCTTGTGAG	AGAAAGTGATGCTGGTAA
7	GOGAT	GTGGCGTGAAGCATTAGA	TGACTGGAGGTCGTGGAA
8	GDH	GCAACAGAGGCTTTATTT	TCACGGCAACCACCTTAC
9	GAGB-T	ACGCACTTGCTGGTCTATG	AGGTCTTGTGGTCCGATT
10	GAD	ATGGACCCTGCGAAAGCG	AAACGGAGCGATAAACCC
11	SSADH	AAAGAGTCTATGGGCGAGAT	AAGCAGTCAGTGGCGTAA

## Sheet: Table S2
Table S2 DEGs shared among the four comparisons
ID	RTC_vs_RTN	RTC_vs_RTH	RTC_vs_RTD	RTC_vs_RTG	KEGG	KEGG pathway	NR	Swissprot	KOG	GO	Pfam
Glyur003792s00046197	TRUE	TRUE	TRUE	TRUE	K10534 nitrate reductase (NAD(P)H) [EC:1.7.1.1 1.7.1.2 1.7.1.3] | (GenBank) nitrate reductase [NADH]-like protein (A)	ko00910: Nitrogen metabolism; ko01100: Metabolic pathways	XP_003614820.1	NIA_LOTJA RecName: Full=Nitrate reductase [NADH]; Short=NR; EC=1.7.1.1;	At1g37130_1	GO:0071949,FAD binding; GO:0020037,heme binding; GO:0030151,molybdenum ion binding; GO:0043546,molybdopterin cofactor binding; GO:0009703,nitrate reductase (NADH) activity; GO:0050464,nitrate reductase (NADPH) activity; GO:0042128,nitrate assimilation; GO:0006809,nitric oxide biosynthetic process; GO:0000166,nucleotide binding; GO:0003674,molecular_function; GO:0005488,binding; GO:0036094,small m…	PF00174.19:Oxidoreductase molybdopterin binding domain
novel.5868	TRUE	TRUE	TRUE	TRUE	K07466 replication factor A1 | (RefSeq) uncharacterized LOC101313743 (A)	ko03030: DNA replication; ko03420: Nucleotide excision repair; ko03430: Mismatch repair; ko03440: Homologous recombination	PNX90636.1	RPV1_VITRO RecName: Full=Disease resistance protein RPV1 {ECO:0000305}; AltName: Full=NAD(+) hydrolase RPV1; EC=3.2.2.6 {ECO:0000305|PubMed:31439792}; AltName: Full=Resistance to Plasmopara viticola protein {ECO:0000303|PubMed:24033846}; Short=MrRVP1 {ECO:0000303|PubMed:24033846};	At5g36930	GO:0005737,cytoplasm; GO:0005634,nucleus; GO:0043531,ADP binding; GO:0050135,NAD(P)+ nucleosidase activity; GO:0061809,NAD+ nucleotidase, cyclic ADP-ribose generating; GO:0042803,protein homodimerization activity; GO:0050832,defense response to fungus; GO:0043068,positive regulation of programmed cell death; GO:0007165,signal transduction; GO:0000166,nucleotide binding; GO:0003674,molecular_funct…	PF01582.20:TIR domain
novel.7644	TRUE	TRUE	TRUE	TRUE	--	--	--	--	--	--	--
novel.2042	TRUE	TRUE	TRUE	TRUE	--	--	PHU10125.1	--	--	GO:0009507,chloroplast; GO:0016021,integral component of membrane; GO:0009579,thylakoid; GO:0008137,NADH dehydrogenase (ubiquinone) activity; GO:0042773,ATP synthesis coupled electron transport; GO:0003674,molecular_function; GO:0003824,catalytic activity; GO:0003954,NADH dehydrogenase activity; GO:0016491,oxidoreductase activity; GO:0016651,oxidoreductase activity, acting on NAD(P)H; GO:0016655,…	--
Glyur000006s00001623	TRUE	TRUE	TRUE	TRUE	K00366 ferredoxin-nitrite reductase [EC:1.7.7.1] | (GenBank) ferredoxin-nitrite reductase (A)	ko00910: Nitrogen metabolism; ko01100: Metabolic pathways	XP_003607969.1	NIR_BETPN RecName: Full=Ferredoxin--nitrite reductase, chloroplastic; EC=1.7.7.1; Flags: Precursor;	At2g15620	GO:0009507,chloroplast; GO:0051539,4 iron, 4 sulfur cluster binding; GO:0048307,ferredoxin-nitrite reductase activity; GO:0020037,heme binding; GO:0046872,metal ion binding; GO:0042128,nitrate assimilation; GO:0003674,molecular_function; GO:0005488,binding; GO:0048037,cofactor binding; GO:0051536,iron-sulfur cluster binding; GO:0051540,metal cluster binding; GO:0003824,catalytic activity; GO:0016…	PF01077.22:Nitrite and sulphite reductase 4Fe-4S domain

## Sheet: Table S3
Table S3 Different expression transcription factors in four comparisons
comparisons	ID	Family	Category	regulated
RTC_vs_RTN	Glyur000195s00012851	AP2/ERF-ERF	TF	up
	Glyur002126s00036417	AP2/ERF-ERF	TF	down
	Glyur000121s00009734	bHLH	TF	up
	Glyur000104s00005990	bZIP	TF	up
	Glyur001001s00027979	C2C2-GATA	TF	down
	Glyur000053s00006468	C2H2	TF	up
	Glyur000031s00004382	C2H2	TF	up
	Glyur001157s00034141	GARP-G2-like	TF	up
	Glyur000870s00029782	GRAS	TF	up
	Glyur000035s00005021	GRAS	TF	up
	Glyur000690s00025170	GRAS	TF	up
	Glyur001434s00037076	GRAS	TF	up
	Glyur002578s00032750	HB-KNOX	TF	down
	Glyur000674s00021150	HSF	TF	up
	Glyur000031s00004361	LIM	TF	down
	Glyur000225s00014731	LOB	TF	up
	Glyur000134s00009792	MADS-MIKC	TF	down
	Glyur000176s00012111	MADS-M-type	TF	up
	Glyur006791s00044959	MYB	TF	up
	Glyur000104s00006015	NAC	TF	up
	Glyur000594s00025967	TCP	TF	up
	Glyur000278s00017293	TCP	TF	up
	Glyur000178s00013197	Tify	TF	up
	Glyur000515s00023231	WRKY	TF	up
	Glyur001658s00045059	WRKY	TF	up
	Glyur000097s00008318	WRKY	TF	up
RTC_vs_RTH	Glyur000870s00029782	GRAS	TF	up
	Glyur000042s00005059	LOB	TF	up
RTC_vs_RTD	Glyur000211s00017659	AP2/ERF-ERF	TF	down
	Glyur000031s00004361	LIM	TF	down
	Glyur000137s00013317	HB-KNOX	TF	up
RTC_vs_RTG	Glyur000003s00001140	MYB-related	TF	up
	Glyur000042s00005059	LOB	TF	up

## Sheet: Table S4
Table S4 Differentially accumulated metabolites in RTC_vs_RTN
Index	Compounds	Class I	RCK	RTN	Fold_Change	VIP	Type
mws0491	2-Phenylethylamine	Alkaloids	38898	186090	4.78405	1.42782	up
Lmxn006423	2(3H)-Benzothiazolone	Alkaloids	2341.1	5796.43	2.47594	1.45184	up
Hmgp002327	3-amino-2-naphthoic acid	Alkaloids	6.23633e+06	2.73187e+06	0.438057	1.23508	down
Hmmp001310	3-Indoleacrylic acid	Alkaloids	5566800	2.53073e+06	0.454612	1.08938	down
Zmbp002538	1-Methoxy-indole-3-acetamide	Alkaloids	350690	158977	0.453325	1.10629	down
MWStz073	5-Hydroxy-2-pyrrolidinone	Alkaloids	212483	450320	2.11932	1.54557	up
pme3382	N-Acetyl-L-threonine	Amino acids and derivatives	2356.1	9813.17	4.165	1.5756	up
mws0193	L-Homocitrulline	Amino acids and derivatives	200450	72896	0.363662	1.85057	down
mws0282	L-Tryptophan	Amino acids and derivatives	229577	83698.3	0.364577	1.71307	down
Zmdp002216	L-γ-Glutamyl-L-leucine	Amino acids and derivatives	19594.3	44634	2.2779	1.72318	up
mws5035	L-Leucyl-L-phenylalanine	Amino acids and derivatives	31583.7	78352	2.48078	1.88228	up
mws0582	S-(Methyl)glutathione	Amino acids and derivatives	38850	11146.8	0.286919	1.093	down
MWSslk116	Isobavachalcone	Flavonoids	566500	1.83636e+06	3.24158	1.4049	up
pmp000867	Morachalcone A	Flavonoids	18865.9	58950.3	3.1247	1.66324	up
pmp000358	Licoagrochalcone D	Flavonoids	496233	235978	0.475539	1.29547	down
MWSHY0108	Licochalcone D	Flavonoids	198550	445370	2.24311	1.72537	up
mws4100	Licoagrochalcone C	Flavonoids	287630	583700	2.02934	1.19378	up
pmp000359	3-Hydroxylicochalcone E	Flavonoids	108966	224227	2.05776	1.7045	up
pme0460	Epicatechin	Flavonoids	7491	9	0.00120144	1.53808	down
pmp000401	Licorice glycoside C2	Flavonoids	158802	75861	0.477709	1.26054	down
MWSHY0114	Acacetin	Flavonoids	2944.07	70618.5	23.9867	1.59405	up
pmp000003	Nepetin (5,7,3',4'-Tetrahydroxy-6-methoxyflavone)	Flavonoids	5362.93	14436.5	2.69191	1.42972	up
MWSslk060	Eupatilin (5,7-Dihydroxy-3',4',6-Trimethoxyflavone)	Flavonoids	54748.7	113449	2.07217	1.293	up
pmb0566	Luteolin-7-O-glucoside-5-O-arabinoside	Flavonoids	5465	2200.46	0.402645	1.61866	down
pmp000593	Luteolin-7-O-rutinoside	Flavonoids	2600.07	9	0.00346145	2.17853	down
MWSHY0080	Luteolin-7-O-neohesperidoside (Lonicerin)	Flavonoids	71784.7	6981	0.0972492	1.75355	down
pmb2991	Apigenin-7-O-glucoside-4'-O-rutinoside	Flavonoids	5369.6	348097	64.8273	1.74445	up
Lmjp004941	Rhamnocitrin (7-Methylkaempferol)*	Flavonoids	68347.7	1.23732e+06	18.1034	1.14342	up
Lmjn007168	Quercetin-3,3'-dimethyl ether	Flavonoids	1553.4	12082.2	7.77793	1.11157	up
MWSHY0061	Kaempferol-3-O-neohesperidoside	Flavonoids	83665.7	7842.5	0.0937362	1.8742	down
Lmjp002461	Quercetin-3-O-neohesperidoside	Flavonoids	207410	38302.7	0.184671	2.03375	down
MWSHY0067	Quercetin-3-O-rutinoside (Rutin)	Flavonoids	92740	16955	0.182823	1.98614	down
Hmjp002999	Isorhamnetin-3-O-rutinoside (Narcissin)	Flavonoids	142599	22284	0.156271	1.65027	down
MWSHY0064	Isorhamnetin-3-O-neohesperidoside	Flavonoids	148954	22224.7	0.149205	1.78807	down
pmp000343	Isoformononetin	Flavonoids	8007.87	17582.1	2.1956	1.28213	up
Zmgp006231	pseudobaptigenin	Flavonoids	1539.18	12875.6	8.36524	1.44786	up
pmp000548	Pratensein	Flavonoids	58754.3	1.21744e+06	20.7208	1.18613	up
pme3504	Formononetin-7-O-glucoside (Ononin)	Flavonoids	9.48373e+06	2.27257e+07	2.39628	1.59065	up
Zmdp005767	Formononetin-7-O-(6''-Malonyl)glucoside	Flavonoids	488360	1.0526e+06	2.15537	1.43422	up
pmp000373	Licoflavone B	Flavonoids	1.33127e+06	420600	0.31594	1.84976	down
pmp000375	Isolicoflavone B	Flavonoids	121477	48305.7	0.397654	1.65404	down
mws4102	Isoglycyrol	Lignans and Coumarins	113466	233410	2.05709	1.63517	up
Lmmn002260	5'-Methoxyisolariciresinol-9'-O-glucoside	Lignans and Coumarins	41881	86071.7	2.05515	1.2997	up
Zmyn004449	9-Hydroxy-12-oxo-10(E),15(Z)-octadecadienoic acid	Lipids	1089.56	3096.23	2.84173	1.47383	up
Hmqn003054	9,10,11-Trihydroxy-12-octadecenoic acid	Lipids	3674.67	7578.17	2.06227	1.40021	up
pmb2260	LysoPC 15:1	Lipids	3402.87	8035.93	2.36152	1.49604	up
Lmhp009129	LysoPC 15:0(2n isomer)	Lipids	10707.4	24765	2.31289	1.22542	up
pmb2319	LysoPC 15:0	Lipids	10888.8	28510.7	2.61834	1.4927	up
Lmhp008833	LysoPC 16:1(2n isomer)	Lipids	16979	56031	3.30002	1.7495	up
pmp001270	LysoPC 16:1	Lipids	5559.17	22151.3	3.98465	1.86638	up
pmd0132	LysoPC 16:0(2n isomer)	Lipids	1.48283e+06	3.06707e+06	2.06838	1.81195	up
pmb0855	LysoPC 16:0	Lipids	1.54723e+06	3.10403e+06	2.00618	1.77924	up
Lmhp008718	LysoPC 17:2	Lipids	10509.1	29723	2.82832	1.65782	up
pmb2406	LysoPC 17:0	Lipids	20426	44908.7	2.1986	1.55611	up
pmb0854	LysoPC 18:3	Lipids	248577	560477	2.25474	1.6071	up
pmb0865	LysoPC 18:3(2n isomer)	Lipids	243793	574790	2.35769	1.47647	up
pmp001251	LysoPC 18:2(2n isomer)	Lipids	996787	2.53473e+06	2.5429	1.85046	up
pmp001273	LysoPC 18:2	Lipids	1111440	2.67803e+06	2.40952	1.79685	up
pmp001281	LysoPC 18:1	Lipids	122010	296687	2.43166	1.6727	up
Lmhp010190	LysoPC 18:1(2n isomer)	Lipids	119888	295527	2.46502	1.70748	up
mws0126	LysoPC 18:0	Lipids	122025	254723	2.08746	1.79211	up
pmd0136	LysoPC 18:0(2n isomer)	Lipids	178293	388517	2.17909	1.81212	up
Lmhp010908	LysoPC 19:1	Lipids	9992.43	41769.3	4.1801	1.28781	up
Lmhp009890	LysoPC 20:3	Lipids	4545.27	10177.9	2.23923	1.73251	up
pmd0147	LysoPC 20:2	Lipids	25098.3	73480	2.92768	1.60342	up
pmd0146	LysoPC 20:2(2n isomer)	Lipids	28475.7	73020.7	2.56432	1.41545	up
pmb0876	LysoPE 16:0	Lipids	163517	386380	2.36294	1.64516	up
pmd0160	LysoPE 16:0(2n isomer)	Lipids	169327	379060	2.23863	1.59932	up
Lmhp008801	LysoPE 18:3	Lipids	18429.7	48054.7	2.60746	1.73062	up
Lmhp008589	LysoPE 18:3(2n isomer)	Lipids	20257.3	48226	2.38067	1.74927	up
pmb0874	LysoPE 18:2(2n isomer)	Lipids	41523.3	169185	4.07445	1.42954	up
pmb0881	LysoPE 18:2	Lipids	38016.7	161608	4.25099	1.65759	up
mws0289	LysoPE 18:1	Lipids	13876.2	45477.3	3.27735	1.73986	up
pmb0856	LysoPE 18:1(2n isomer)	Lipids	7719.63	23658	3.06465	1.4883	up
Lmhp010514	LysoPE 20:2(2n isomer)	Lipids	2130.43	6492.97	3.04772	1.46778	up
Lmhp010757	LysoPE 20:2	Lipids	2195	5968.17	2.71898	1.80041	up
pme0257	Uracil	Nucleotides and derivatives	2245.33	4996.47	2.22527	1.87602	up
MWS2984	8-Azaguanine	Nucleotides and derivatives	45512	92561.3	2.03378	1.49775	up
pme1194	2'-Deoxycytidine	Nucleotides and derivatives	18868	43443.7	2.30251	1.56598	up
MWS2910	5-Methyl-2'-Deoxycytidine	Nucleotides and derivatives	188757	93701	0.496412	1.26498	down
pme1184	2'-Deoxyguanosine	Nucleotides and derivatives	114014	238813	2.09459	1.20954	up
MWSmce536	Methyl 2-furoate	Organic acids	6935.8	3077.8	0.443756	1.46967	down
MWS0811	L-Pipecolic Acid	Organic acids	3371690	701230	0.207976	1.05551	down
Zmdp000376	4-Guanidinobutanal	Others	1.12538e+07	2591000	0.230234	1.04953	down
mws4119	4'-O-Methylglabridin	Others	2167.77	14240.1	6.569	1.311	up
mws4077	Neoglycyrol	Others	1.80837e+07	8.80583e+06	0.48695	1.64335	down
pmp001282	Propyl 2-(trimethylammonio)ethyl phosphate	Others	5934.2	17463.3	2.94283	1.85094	up
Zmgn000173	D-Ribose	Others	14585	42942.3	2.94428	1.2403	up
pme0513	Xylitol	Others	6848.07	9	0.00131424	1.52858	down
pme3163	D-Sedoheptuiose 7-phosphate	Others	466930	219927	0.471006	1.54636	down
pmb0789	Pyridoxine-5'-O-glucoside	Others	18953.2	49056.7	2.58831	1.66478	up
MWSmce490	2',4',6'-Trihydroxyacetophenone	Phenolic acids	3041.93	9	0.00295864	1.53815	down
Lmbn004847	4-Methoxyphenylpropionic acid*	Phenolic acids	3397	7490.43	2.20501	1.46242	up
mws4171	2,4,6-Trihydroxybenzoic acid methyl ester	Phenolic acids	13660	4426.07	0.324017	1.20417	down
pmp000086	1-Feruloyl-sn-glycerol	Phenolic acids	19949.3	5426.13	0.271997	1.41151	down
Lmhn002051	Vnilloylmalic acid	Phenolic acids	22351.6	9021	0.403595	1.08896	down
pmb0751	Trans-5-O-(p-Coumaroyl)shikimate	Phenolic acids	661.167	9	0.0136123	1.53191	down
Lmsn003111	1-O-p-Coumaroyl-β-D-glucose	Phenolic acids	6478.24	22245.2	3.43383	1.41077	up
Zmhn001883	Vanillic acid-4-O-glucoside	Phenolic acids	159357	52441.3	0.329081	1.41786	down
Jmbp006554	ethyl rosmarinate	Phenolic acids	965.333	5262.6	5.45159	1.37916	up
Lmsn003409	1-O-Galloyl-6-O-p-Coumaroyl-β-D-glucose	Phenolic acids	9	10657	1184.11	1.52503	up
Lmsp003655	Dehydrodiconiferyl alcohol-gamma'-O-glucoside	Phenolic acids	182817	526340	2.87906	1.99568	up
Zmjp006144	1,3-dihydroxy-6-methoxy-7-methylanthraquinone	Quinones	60158.7	228054	3.79088	1.28116	up
Zmlp005013	3,3'-O-Dimethylellagic Acid	Tannins	8077.7	19102.2	2.3648	1.47005	up
Li512114	Corosolic Acid Methyl Ester	Terpenoids	3976.53	10149.3	2.55229	1.754	up
Lmmn011209	3-O-p-Coumaroyloleanolic acid	Terpenoids	3833	1680.23	0.43836	1.10848	down
Lmdp005678	Soyasaponin III	Terpenoids	51286.7	144530	2.81809	1.48925	up
Lmdp007827	Soyasaponin γa	Terpenoids	45993	105920	2.30296	1.44845	up
pmp000198	Soyasaponin βc	Terpenoids	107284	294120	2.74151	1.83551	up
Lmmp008478	Soyasapogenol E-3-O-rhamnosyl(1,2)glucosyl(1,2)glucuronide	Terpenoids	497283	1.35544e+06	2.7257	1.53371	up
pmp000200	Soyasaponin βe	Terpenoids	499140	1242630	2.48954	1.40152	up
Zmgp004066	Licorice-saponin A	Terpenoids	6710100	3.34657e+06	0.498736	1.74538	down
pmp000204	Soyasaponin βα	Terpenoids	15540.7	34347	2.21014	1.4886	up

## Sheet: Table S5
Table S5 Differentially accumulated metabolites in RTC_vs_RTH
Index	Compounds	Class I	RCK	RTH	Fold_Change	VIP	Type
MWStz073	5-Hydroxy-2-pyrrolidinone	Alkaloids	212483	566423	2.66573	1.84993	up
MWSmce461	L-Azetidine-2-carboxylic acid	Amino acids and derivatives	164670	398223	2.41831	1.71104	up
pme2527	L-Ornithine	Amino acids and derivatives	33124.3	101227	3.05596	1.49943	up
Lmqp000427	N-Methyl-Trans-4-Hydroxy-L-Proline	Amino acids and derivatives	73024	26915.7	0.368587	1.42434	down
mws0254	L-Histidine	Amino acids and derivatives	1.28742e+06	3.76777e+06	2.92661	1.62574	up
Lmbp000123	L-Homomethionine	Amino acids and derivatives	27485.3	151887	5.52611	1.16381	up
mws5042	L-Glycyl-L-phenylalanine	Amino acids and derivatives	21683.3	8880.83	0.40957	1.66011	down
pmn001386	(3R)-Vestitol	Flavonoids	3917.13	11190.3	2.85675	1.23077	up
pme1201	Phloretin	Flavonoids	4191.5	9	0.0021472	1.89425	down
Zmgp006231	pseudobaptigenin	Flavonoids	1539.18	5781.93	3.75649	1.67226	up
mws1068	Kaempferol (3,5,7,4'-Tetrahydroxyflavone)	Flavonoids	293653	125836	0.428519	1.28634	down
pme0460	Epicatechin	Flavonoids	7491	9	0.00120144	1.32821	down
Lmjp004941	Rhamnocitrin (7-Methylkaempferol)*	Flavonoids	68347.7	31167.3	0.456012	1.45768	down
Zmhp002714	5,6,7-Tetrahydroxy-8-methoxyflavone	Flavonoids	306227	124037	0.405051	1.41558	down
pmp000548	Pratensein	Flavonoids	58754.3	27866.3	0.474286	1.58716	down
Zmhp002814	5,7,8-Tetrahydroxy-6-methoxyflavone	Flavonoids	299593	116384	0.388474	1.43891	down
mws0066	Isorhamnetin	Flavonoids	180354	45910.1	0.254555	1.44829	down
Lmjn007168	Quercetin-3,3'-dimethyl ether	Flavonoids	1553.4	429.163	0.276274	1.51518	down
mws0917	3,7-Di-O-methylquercetin	Flavonoids	19670.7	2646.59	0.134545	1.61847	down
Lmyp006951	5,8,4'-Trihydroxy-6,7-dimethoxyflavone	Flavonoids	11503.1	5314.9	0.462041	1.30088	down
Zmhp004065	7,8-Dihydroxy-5,6,4'-trimethoxyflavone	Flavonoids	58683.3	17027.8	0.290164	1.25801	down
MWSslk060	Eupatilin (5,7-Dihydroxy-3',4',6-Trimethoxyflavone)	Flavonoids	54748.7	20236	0.369616	1.03728	down
pmp000372	Kanzonol N	Flavonoids	70792.3	17909.5	0.252986	1.44011	down
pmp000373	Licoflavone B	Flavonoids	1.33127e+06	469070	0.352349	1.87266	down
pmp000375	Isolicoflavone B	Flavonoids	121477	49719.3	0.409291	1.73289	down
pmp000379	6,8-Diprenylgenistein	Flavonoids	47702	20909.9	0.438345	1.22672	down
pme3504	Formononetin-7-O-glucoside (Ononin)	Flavonoids	9.48373e+06	21870000	2.30605	1.68848	up
mws1179	Naringenin-7-O-glucoside (Prunin)	Flavonoids	4.26877e+06	2.12833e+06	0.498583	1.32698	down
MWSHY0104	Luteolin-7-O-glucoside (Cynaroside)	Flavonoids	70000	161403	2.30576	1.41916	up
pmp000395	Glycyroside	Flavonoids	882030	3.59893e+06	4.08028	1.69605	up
HJAP064	Isorhamnetin-3-O-(6''-malonyl)glucoside	Flavonoids	96549.3	35859.4	0.37141	1.1983	down
pme0368	Apigenin-7-O-rutinoside (Isorhoifolin)	Flavonoids	11477.1	4506.27	0.39263	1.0879	down
HJAP134	Pinocembrin-7-O-sophoroside	Flavonoids	91223.7	37231	0.408129	1.67258	down
pmp000593	Luteolin-7-O-rutinoside	Flavonoids	2600.07	9	0.00346145	1.9087	down
Lmsn002815	Kaempferol-3-O-rutinoside(Nicotiflorin)	Flavonoids	13081.8	2166.67	0.165625	1.05764	down
MWSHY0061	Kaempferol-3-O-neohesperidoside	Flavonoids	83665.7	3324.67	0.0397375	1.7556	down
MWSHY0080	Luteolin-7-O-neohesperidoside (Lonicerin)	Flavonoids	71784.7	5604.47	0.0780733	1.55446	down
Lmjp002461	Quercetin-3-O-neohesperidoside	Flavonoids	207410	28087.3	0.135419	1.63736	down
MWSHY0067	Quercetin-3-O-rutinoside (Rutin)	Flavonoids	92740	7378	0.0795557	1.70241	down
Hmjp002999	Isorhamnetin-3-O-rutinoside (Narcissin)	Flavonoids	142599	10554.9	0.0740185	1.65723	down
MWSHY0064	Isorhamnetin-3-O-neohesperidoside	Flavonoids	148954	13530.3	0.0908354	1.66801	down
pmb2991	Apigenin-7-O-glucoside-4'-O-rutinoside	Flavonoids	5369.6	83524	15.555	1.36636	up
pmp000364	Glycycoumarin	Lignans and Coumarins	73114.7	21412.3	0.292859	1.339	down
Zmyn004732	2R-hydroxy-9Z,12Z,15Z-octadecatrienoic acid	Lipids	45705.7	91765.7	2.00775	1.2951	up
Zmyn004676	17-Hydroxylinolenic acid	Lipids	86347	202433	2.34442	1.43057	up
Lmbn005369	13(S)-HODE;13(S)-Hydroxyoctadeca-9Z,11E-dienoic acid*	Lipids	50534.7	109391	2.16467	1.51405	up
Rfmb091	9S-Hydroxy-10E,12Z-octadecadienoic acid*	Lipids	53796.3	113653	2.11265	1.4961	up
Zmyn004449	9-Hydroxy-12-oxo-10(E),15(Z)-octadecadienoic acid	Lipids	1089.56	3509.53	3.22106	1.60493	up
Lmbn003970	9,12,13-TriHOME; 9(S),12(S),13(S)-Trihydroxy-10(E)-octadecenoic acid	Lipids	5085.73	10915.1	2.14621	1.3012	up
pmb0876	LysoPE 16:0	Lipids	163517	467727	2.86042	1.73448	up
pmd0160	LysoPE 16:0(2n isomer)	Lipids	169327	444267	2.62373	1.65945	up
Lmhp008801	LysoPE 18:3	Lipids	18429.7	55572.3	3.01537	1.84687	up
Lmhp008589	LysoPE 18:3(2n isomer)	Lipids	20257.3	56194.7	2.77404	1.68145	up
pmb0874	LysoPE 18:2(2n isomer)	Lipids	41523.3	159487	3.84089	1.77298	up
pmb0881	LysoPE 18:2	Lipids	38016.7	150423	3.95677	1.7877	up
mws0289	LysoPE 18:1	Lipids	13876.2	38824.3	2.7979	1.69886	up
pmb0856	LysoPE 18:1(2n isomer)	Lipids	7719.63	19044.3	2.467	1.52635	up
pmb2260	LysoPC 15:1	Lipids	3402.87	11183.1	3.28639	1.61679	up
Lmhp009129	LysoPC 15:0(2n isomer)	Lipids	10707.4	22898.3	2.13855	1.665	up
pmb0883	LysoPE 18:0	Lipids	1324.61	9	0.00679445	1.8755	down
pmb2319	LysoPC 15:0	Lipids	10888.8	28927.3	2.65661	1.63505	up
Lmhp008833	LysoPC 16:1(2n isomer)	Lipids	16979	51382.7	3.02625	1.62242	up
pmp001270	LysoPC 16:1	Lipids	5559.17	16803.9	3.02274	1.28178	up
pmd0132	LysoPC 16:0(2n isomer)	Lipids	1.48283e+06	3.11727e+06	2.10224	1.65661	up
pmb0855	LysoPC 16:0	Lipids	1.54723e+06	3.20093e+06	2.06881	1.6819	up
Lmhp008718	LysoPC 17:2	Lipids	10509.1	22238	2.11608	1.31879	up
Lmhp010757	LysoPE 20:2	Lipids	2195	4730.57	2.15516	1.55479	up
pmb2406	LysoPC 17:0	Lipids	20426	46934.7	2.29779	1.78386	up
pmb0854	LysoPC 18:3	Lipids	248577	592303	2.38278	1.61233	up
pmb0865	LysoPC 18:3(2n isomer)	Lipids	243793	607397	2.49144	1.55083	up
pmp001251	LysoPC 18:2(2n isomer)	Lipids	996787	2.32807e+06	2.33557	1.6932	up
pmp001273	LysoPC 18:2	Lipids	1111440	2352700	2.1168	1.64854	up
pmp001281	LysoPC 18:1	Lipids	122010	267720	2.19425	1.65771	up
Lmhp010190	LysoPC 18:1(2n isomer)	Lipids	119888	267840	2.23408	1.63516	up
mws0126	LysoPC 18:0	Lipids	122025	293150	2.40237	1.74583	up
pmd0136	LysoPC 18:0(2n isomer)	Lipids	178293	449183	2.51935	1.77711	up
Lmhp010908	LysoPC 19:1	Lipids	9992.43	23166	2.31835	1.70741	up
pmd0147	LysoPC 20:2	Lipids	25098.3	65482.7	2.60904	1.60275	up
pmd0146	LysoPC 20:2(2n isomer)	Lipids	28475.7	65877.7	2.31347	1.64674	up
pme3184	2'-Deoxyadenosine-5'-monophosphate	Nucleotides and derivatives	12624	35563.3	2.81711	1.69635	up
pmb0981	Adenosine 5'-monophosphate	Nucleotides and derivatives	20341.6	41140.7	2.02249	1.3049	up
pmb0530	Nicotinic acid adenine dinucleotide	Nucleotides and derivatives	168040	357127	2.12525	1.67692	up
mws4052	1-Aminocyclopropane-1-carboxylic acid	Organic acids	227847	502097	2.20366	1.78343	up
MWS0811	L-Pipecolic Acid	Organic acids	3371690	577897	0.171397	1.04553	down
mws2125	Phosphoenolpyruvate	Organic acids	10688.8	24203.7	2.26439	1.51716	up
MWSslk154	Triethyl citrate	Organic acids	327527	142327	0.43455	1.19334	down
Zmdp000376	4-Guanidinobutanal	Others	1.12538e+07	2210100	0.196388	1.01901	down
ML10171848	D-Arabinono-1,4-lactone	Others	13069.1	38853.7	2.97294	1.57694	up
pme0513	Xylitol	Others	6848.07	9	0.00131424	1.32014	down
mws0214	D-Sorbitol	Others	3911.2	1592.2	0.407087	1.29878	down
Zmzn000079	D-Erythrose-4-phosphate	Others	10965.5	22641	2.06475	1.54637	up
MWSmce618	Dimethyl [1,1'-biphenyl]-4,4'-dicarboxylate	Others	14801	5388.57	0.364069	1.34687	down
Zmzp006646	Capillarisin	Others	492200	97788	0.198675	1.55985	down
pmb0789	Pyridoxine-5'-O-glucoside	Others	18953.2	88695	4.67969	1.73148	up
mws4119	4'-O-Methylglabridin	Others	2167.77	19127.8	8.82372	1.29925	up
pmp001282	Propyl 2-(trimethylammonio)ethyl phosphate	Others	5934.2	14060.7	2.36943	1.68454	up
mws0467	3-(4-Hydroxyphenyl)-propionic acid*	Phenolic acids	36127.7	11279.7	0.312218	1.36064	down
MWSmce490	2',4',6'-Trihydroxyacetophenone	Phenolic acids	3041.93	9	0.00295864	1.32826	down
mws4171	2,4,6-Trihydroxybenzoic acid methyl ester	Phenolic acids	13660	3253.03	0.238143	1.23465	down
pme0422	Isoferulic Acid*	Phenolic acids	113218	52831.3	0.466635	1.3595	down
mws0014	Ferulic acid*	Phenolic acids	107484	51407.7	0.478281	1.42807	down
pmp000087	2-Feruloyl-sn-glycerol	Phenolic acids	178120	74926	0.420649	1.41483	down
pmb3142	Salicylic acid-2-O-glucoside	Phenolic acids	956563	476847	0.4985	1.72083	down
pmb0751	Trans-5-O-(p-Coumaroyl)shikimate	Phenolic acids	661.167	9	0.0136123	1.32299	down
Hmsn002272	Demethyl coniferin	Phenolic acids	7181.07	27022	3.76295	1.75432	up
Zmln000899	Syringaldehyde-4-O-glucoside	Phenolic acids	7475.97	18564.7	2.48325	1.49672	up
Hmln003529	Benzyl β-primeveroside	Phenolic acids	6890.93	3415.4	0.495637	1.58055	down
Lmsp003655	Dehydrodiconiferyl alcohol-gamma'-O-glucoside	Phenolic acids	182817	461363	2.52364	1.25321	up
Zmjp006144	1,3-dihydroxy-6-methoxy-7-methylanthraquinone	Quinones	60158.7	152145	2.52906	1.19449	up
mws1574	Geniposidic acid	Terpenoids	9386.97	3521.33	0.37513	1.67444	down
Lmjp004533	Kisasagenol A Triacetate	Terpenoids	564793	1257840	2.22708	1.21145	up
Lmsn012627	2α,3α-Dihydroxyurs-12,18-dien-28-oic acid	Terpenoids	1533.06	9118.6	5.94796	1.80239	up
Li512114	Corosolic Acid Methyl Ester	Terpenoids	3976.53	21753	5.47034	1.84143	up
pmp000198	Soyasaponin βc	Terpenoids	107284	224073	2.0886	1.72849	up

## Sheet: Table S6
Table S6 Differentially accumulated metabolites in RTC_vs_RTD
Index	Compounds	Class I	RCK	RTD	Fold_Change	VIP	Type
pmb0501	Agmatine	Alkaloids	20689.7	8772.2	0.423989	1.61802	down
Lmlp003161	N-Feruloylputrescine	Alkaloids	6331.33	9	0.0014215	1.00382	down
MWSmce706	Cyclo(Ala-Gly)	Amino acids and derivatives	16424.3	9	0.000547967	1.56845	down
pme2527	L-Ornithine	Amino acids and derivatives	33124.3	14977.9	0.452172	1.29928	down
Hmsp000364	L-Cyclopentylglycine	Amino acids and derivatives	1.2362e+06	87243.3	0.0705736	1.36934	down
Lmqp000427	N-Methyl-Trans-4-Hydroxy-L-Proline	Amino acids and derivatives	73024	35317.3	0.48364	1.35127	down
pme0193	L-Glutamine	Amino acids and derivatives	411380	1178720	2.86528	1.10189	up
pme0026	L-Lysine	Amino acids and derivatives	446317	1111500	2.49038	1.07884	up
mws1050	O-Acetylserine	Amino acids and derivatives	224270	485610	2.16529	1.36871	up
pme3382	N-Acetyl-L-threonine	Amino acids and derivatives	2356.1	7660.1	3.25118	1.53842	up
Lmbp000123	L-Homomethionine	Amino acids and derivatives	27485.3	241060	8.7705	2.08288	up
mws0582	S-(Methyl)glutathione	Amino acids and derivatives	38850	9975	0.256757	1.22427	down
pme1201	Phloretin	Flavonoids	4191.5	1977.03	0.471677	1.47655	down
mws1068	Kaempferol (3,5,7,4'-Tetrahydroxyflavone)	Flavonoids	293653	110029	0.374689	1.51146	down
Lmdp005525	Afrormosin (6,4'-Dimethoxy-7-Hydroxyisoflavone)	Flavonoids	398143	193433	0.485838	1.63307	down
Lmqn003210	5-Hydroxy-6,7-dimethoxyflavone	Flavonoids	11891.6	5113.9	0.430042	1.64432	down
Lmsn003588	Pterocarpine	Flavonoids	54379	22603.3	0.415663	1.76499	down
pme2954	Quercetin	Flavonoids	95427.3	35187	0.368731	1.06074	down
mws0463	Hesperetin	Flavonoids	78446	35550.6	0.453186	1.40427	down
mws0066	Isorhamnetin	Flavonoids	180354	62879.8	0.348646	1.41638	down
pmp000373	Licoflavone B	Flavonoids	1.33127e+06	560660	0.421148	2.1485	down
mws0895	Genistein-7-O-Glucoside (Genistin)	Flavonoids	47896.3	131828	2.75235	1.59584	up
Hmln002199	Quercetin-3-O-(6''-O-acetyl)galactoside	Flavonoids	48260.7	14510	0.300659	2.10402	down
Lmdp004892	Kaempferol-3-O-(6''-malonyl)galactoside*	Flavonoids	16041	7275.07	0.453529	1.33347	down
Zmhp006502	Kaempferide-3-O-(6''-malonyl)glucoside	Flavonoids	73818.3	203455	2.75615	1.12805	up
pmp000395	Glycyroside	Flavonoids	882030	9.04697e+06	10.257	1.35804	up
pme0368	Apigenin-7-O-rutinoside (Isorhoifolin)	Flavonoids	11477.1	3378.27	0.294348	1.51742	down
HJAP134	Pinocembrin-7-O-sophoroside	Flavonoids	91223.7	206627	2.26506	1.2569	up
pmp000593	Luteolin-7-O-rutinoside	Flavonoids	2600.07	9	0.00346145	2.18331	down
Lmsn002815	Kaempferol-3-O-rutinoside(Nicotiflorin)	Flavonoids	13081.8	2024.6	0.154765	1.26405	down
MWSHY0061	Kaempferol-3-O-neohesperidoside	Flavonoids	83665.7	21793.3	0.260481	1.39547	down
MWSHY0080	Luteolin-7-O-neohesperidoside (Lonicerin)	Flavonoids	71784.7	20741.3	0.288937	1.15708	down
Hmgp002121	Hispidulin-7-O-(6''-O-p-Coumaroyl)Glucoside	Flavonoids	7704.07	3046.93	0.395497	1.7045	down
Lmjp002461	Quercetin-3-O-neohesperidoside	Flavonoids	207410	25040.8	0.120731	2.00661	down
MWSHY0067	Quercetin-3-O-rutinoside (Rutin)	Flavonoids	92740	9606.33	0.103583	2.03638	down
Hmjp002999	Isorhamnetin-3-O-rutinoside (Narcissin)	Flavonoids	142599	47858.3	0.335616	1.13122	down
MWSHY0064	Isorhamnetin-3-O-neohesperidoside	Flavonoids	148954	44767.3	0.300544	1.33106	down
MWSHY0162	Quercetin-3-O-sophoroside (Baimaside)	Flavonoids	4589	9	0.00196121	1.00382	down
Hmcp001629	Kaempferol-3-O-(6''-Malonyl)glucoside-7-O-Glucoside	Flavonoids	186229	82623.3	0.443664	1.29115	down
pmb2991	Apigenin-7-O-glucoside-4'-O-rutinoside	Flavonoids	5369.6	383619	71.4428	1.62479	up
Lmbp002962	Isofraxetin	Lignans and Coumarins	81009.3	39608.3	0.488935	1.04027	down
pmp000364	Glycycoumarin	Lignans and Coumarins	73114.7	22991.3	0.314456	1.58597	down
Lmmn002260	5'-Methoxyisolariciresinol-9'-O-glucoside	Lignans and Coumarins	41881	100671	2.40373	1.54173	up
YC512118	Oleamide (9-Octadecenamide)	Lipids	2617.11	5549.47	2.12046	1.39134	up
Zmyn004676	17-Hydroxylinolenic acid	Lipids	86347	184467	2.13634	1.55569	up
Zmyn004449	9-Hydroxy-12-oxo-10(E),15(Z)-octadecadienoic acid	Lipids	1089.56	2906.87	2.66793	1.87225	up
Lmbn003970	9,12,13-TriHOME; 9(S),12(S),13(S)-Trihydroxy-10(E)-octadecenoic acid	Lipids	5085.73	13949	2.74277	1.78907	up
pmb0874	LysoPE 18:2(2n isomer)	Lipids	41523.3	84346.7	2.03131	1.89472	up
pmb0881	LysoPE 18:2	Lipids	38016.7	80739.7	2.1238	2.06036	up
pmb0856	LysoPE 18:1(2n isomer)	Lipids	7719.63	15884	2.05761	1.62382	up
pmb2260	LysoPC 15:1	Lipids	3402.87	6940.43	2.03958	1.67395	up
pmb0883	LysoPE 18:0	Lipids	1324.61	378.9	0.286046	1.46862	down
Lmhp008833	LysoPC 16:1(2n isomer)	Lipids	16979	37733.3	2.22236	1.7536	up
pmp001270	LysoPC 16:1	Lipids	5559.17	15487	2.78585	2.09827	up
Lmhp010514	LysoPE 20:2(2n isomer)	Lipids	2130.43	4613.83	2.16568	1.66922	up
Lmhp007598	LysoPC 19:2	Lipids	4866.3	15371.3	3.15873	1.97456	up
Lmhp008513	2-α-Linolenoyl-glycerol-1,3-di-O-glucoside	Lipids	3609.6	1781.5	0.493545	1.29674	down
pme1194	2'-Deoxycytidine	Nucleotides and derivatives	18868	38726	2.05247	1.66027	up
MWSmce536	Methyl 2-furoate	Organic acids	6935.8	2664.2	0.384123	1.46371	down
MWSmce220	D-Glucono-1,5-lactone	Organic acids	18185.7	8178.53	0.449724	1.47618	down
pme0513	Xylitol	Others	6848.07	9	0.00131424	1.52946	down
pme2165	Orotic acid (Vitamin B13)	Others	4692	9	0.00191816	1.00382	down
pme2253	L-Gulono-1,4-Lactone	Others	17281.3	8477.63	0.490566	1.37739	down
mws0214	D-Sorbitol	Others	3911.2	9	0.00230108	2.18447	down
Zmzp006646	Capillarisin	Others	492200	183036	0.371873	1.57467	down
pmb0789	Pyridoxine-5'-O-glucoside	Others	18953.2	64148.3	3.38457	1.78439	up
mws4119	4'-O-Methylglabridin	Others	2167.77	4567.83	2.10716	1.08968	up
MWS0442	Maltotriose	Others	20557	47075.7	2.29001	1.03242	up
mws0467	3-(4-Hydroxyphenyl)-propionic acid*	Phenolic acids	36127.7	13427.1	0.371656	1.50429	down
MWSmce490	2',4',6'-Trihydroxyacetophenone	Phenolic acids	3041.93	9	0.00295864	1.54347	down
MWSHY0042	Syringaldehyde; 4-Hydroxy-3,5-Dimethoxybenzaldehyde	Phenolic acids	18751.7	8926.87	0.476057	1.50969	down
mws4171	2,4,6-Trihydroxybenzoic acid methyl ester	Phenolic acids	13660	3752.27	0.27469	1.3411	down
mws0014	Ferulic acid*	Phenolic acids	107484	49522.7	0.460743	1.61074	down
pmp000086	1-Feruloyl-sn-glycerol	Phenolic acids	19949.3	8077.8	0.404917	1.1405	down
HJAP140	Puerol A	Phenolic acids	346963	156847	0.452055	1.63234	down
Hmsn002272	Demethyl coniferin	Phenolic acids	7181.07	22805.4	3.17577	1.28016	up
Lmsn003409	1-O-Galloyl-6-O-p-Coumaroyl-β-D-glucose	Phenolic acids	9	3264.07	362.674	1.04166	up
Lmsp003655	Dehydrodiconiferyl alcohol-gamma'-O-glucoside	Phenolic acids	182817	459933	2.51582	1.92864	up
MWS20169	2,5-dihydroxy-1-methoxy-anthraquinone	Quinones	11933.5	4488.67	0.37614	1.49033	down
Zmjp006144	1,3-dihydroxy-6-methoxy-7-methylanthraquinone	Quinones	60158.7	139962	2.32654	1.55799	up
mws1565	Geniposide	Terpenoids	21562.7	7676.3	0.356	1.85361	down
Li512114	Corosolic Acid Methyl Ester	Terpenoids	3976.53	16299	4.0988	1.34404	up
Smpn009230	2α,3α,23-trihydroxyolean-12-en-28-oic acid	Terpenoids	65400.3	17223	0.263347	1.27424	down
pmn001505	Oleanolic acid-3-O-xylosyl(1→3)glucuronide	Terpenoids	57540	23283.6	0.404651	1.67511	down

## Sheet: Table S7
Table S7 Differentially accumulated metabolites in RTC_vs_RTG
Index	Compounds	Class I	RCK	RTG	Fold_Change	VIP	Type
MWStz073	5-Hydroxy-2-pyrrolidinone	Alkaloids	212483	708457	3.33418	1.63963	up
mws0491	2-Phenylethylamine	Alkaloids	38898	17386.1	0.446966	1.29763	down
MWSmce526	Daminozide	Alkaloids	38280.3	18084	0.47241	1.18883	down
MWStz050	1,2-Methylenedioxy-3,10,11-trimethoxynoraporphine	Alkaloids	56711.7	137902	2.43163	1.27773	up
MWSmce461	L-Azetidine-2-carboxylic acid	Amino acids and derivatives	164670	435427	2.64424	1.54264	up
MWSmce706	Cyclo(Ala-Gly)	Amino acids and derivatives	16424.3	9	0.000547967	1.26977	down
mws0254	L-Histidine	Amino acids and derivatives	1.28742e+06	3.47707e+06	2.70081	1.52383	up
Zmyn000155	N-α-Acetyl-L-ornithine	Amino acids and derivatives	829740	1.77233e+06	2.13601	1.50654	up
mws0124	N-(3-Indolylacetyl)-L-alanine	Amino acids and derivatives	23507.7	4668.73	0.198605	1.5458	down
MWSmce108	Butein	Flavonoids	374460	174592	0.466249	1.07677	down
pme1201	Phloretin	Flavonoids	4191.5	9	0.0021472	1.74168	down
MWSHY0114	Acacetin	Flavonoids	2944.07	12961.9	4.40273	1.56429	up
Lmdp003110	2,6,7,4'-Tetrahydroxyisoflavanone	Flavonoids	769627	291343	0.378552	1.30033	down
Lmdp005525	Afrormosin (6,4'-Dimethoxy-7-Hydroxyisoflavone)	Flavonoids	398143	161030	0.404452	1.51951	down
Lmqn003210	5-Hydroxy-6,7-dimethoxyflavone	Flavonoids	11891.6	4362.1	0.366821	1.36563	down
Lmsn003588	Pterocarpine	Flavonoids	54379	21114	0.388275	1.47526	down
pmp000001	Hispidulin (5,7,4'-Trihydroxy-6-methoxyflavone)*	Flavonoids	521980	257957	0.494189	1.22504	down
Zmhp002714	5,6,7-Tetrahydroxy-8-methoxyflavone	Flavonoids	306227	116744	0.381233	1.46685	down
Zmhp002814	5,7,8-Tetrahydroxy-6-methoxyflavone	Flavonoids	299593	101881	0.340063	1.52281	down
mws0463	Hesperetin	Flavonoids	78446	30656	0.390791	1.35829	down
Lmmn004912	3-O-Methylquercetin	Flavonoids	28155.7	11409.3	0.405223	1.58512	down
pmp000003	Nepetin (5,7,3',4'-Tetrahydroxy-6-methoxyflavone)	Flavonoids	5362.93	2398.2	0.447181	1.53336	down
mws0066	Isorhamnetin	Flavonoids	180354	34551	0.191573	1.4901	down
Lmjn007168	Quercetin-3,3'-dimethyl ether	Flavonoids	1553.4	650.643	0.418851	1.16674	down
mws0917	3,7-Di-O-methylquercetin	Flavonoids	19670.7	5367.37	0.272861	1.34765	down
Lmyp006951	5,8,4'-Trihydroxy-6,7-dimethoxyflavone	Flavonoids	11503.1	5640.67	0.490361	1.23719	down
pmp000638	8-Prenylkaempferol	Flavonoids	605130	181742	0.300335	1.48298	down
pmp000358	Licoagrochalcone D	Flavonoids	496233	161500	0.325452	1.50256	down
pmp000365	Uralenol	Flavonoids	41197.3	15670.3	0.380372	1.44398	down
pmp000367	Iso-glyasperin D	Flavonoids	58009	21184	0.365185	1.53412	down
pmp000369	Isolicoricone	Flavonoids	994453	200881	0.202001	1.50031	down
pmp000368	Licoricone	Flavonoids	54626	19972.3	0.36562	1.61714	down
pmp000372	Kanzonol N	Flavonoids	70792.3	15020.4	0.212176	1.43712	down
pmp000373	Licoflavone B	Flavonoids	1.33127e+06	525607	0.394817	1.48579	down
pmp000375	Isolicoflavone B	Flavonoids	121477	52895.7	0.435439	1.5595	down
pmp000379	6,8-Diprenylgenistein	Flavonoids	47702	16333.6	0.342408	1.31102	down
pme3504	Formononetin-7-O-glucoside (Ononin)	Flavonoids	9.48373e+06	22541000	2.37681	1.58607	up
mws0895	Genistein-7-O-Glucoside (Genistin)	Flavonoids	47896.3	212327	4.43305	1.52659	up
mws2118	Phloretin-2'-O-glucoside (Phlorizin)	Flavonoids	65536	23629	0.36055	1.56864	down
Lmtn002796	Aromadendrin-7-O-glucoside	Flavonoids	7.43463e+06	3.56897e+06	0.480046	1.25392	down
mws0034	Epigallocatechin-3-gallate*	Flavonoids	7636.4	3253.57	0.42606	1.00656	down
MWSHY0094	Gallocatechin gallate*	Flavonoids	10239.2	1548.46	0.151229	1.59813	down
Zmdp004370	6''-O-Acetyldaidzin	Flavonoids	192940	73810	0.382554	1.36951	down
pmp000191	6''-O-Acetylgenistin	Flavonoids	36073.7	10259	0.28439	1.24253	down
Hmcp002207	Isorhamnetin-7-O-glucoside (Brassicin)*	Flavonoids	91447	43079	0.471082	1.53434	down
Lmjp003044	Isorhamnetin-3-O-Glucoside*	Flavonoids	83049	29441.7	0.35451	1.6949	down
Hmgp002036	Nepetin-7-O-glucoside(Nepitrin)	Flavonoids	89999	40448.3	0.449431	1.57106	down
MWSHY0131	6''-O-Acetylglycitin	Flavonoids	135041	39338.7	0.29131	1.34529	down
Lmmp003903	Kaempferol-3-O-(2''-acetyl)glucoside	Flavonoids	40964	17158.2	0.418861	1.31858	down
Hmln002199	Quercetin-3-O-(6''-O-acetyl)galactoside	Flavonoids	48260.7	15823.5	0.327876	1.53066	down
pmp000194	6''-O-Malonylgenistin	Flavonoids	1.22522e+06	452493	0.369317	1.39079	down
Zmdp004112	Genistein-7-O-(6''-malonyl)glucoside	Flavonoids	104480	47073.3	0.450549	1.37761	down
pmp000395	Glycyroside	Flavonoids	882030	2.98787e+06	3.38749	1.35008	up
HJAP064	Isorhamnetin-3-O-(6''-malonyl)glucoside	Flavonoids	96549.3	21458.3	0.222253	1.53626	down
pme0368	Apigenin-7-O-rutinoside (Isorhoifolin)	Flavonoids	11477.1	3979.83	0.346762	1.119	down
HJAP134	Pinocembrin-7-O-sophoroside	Flavonoids	91223.7	208520	2.28581	1.36928	up
pmp000593	Luteolin-7-O-rutinoside	Flavonoids	2600.07	9	0.00346145	1.75564	down
MWSHY0061	Kaempferol-3-O-neohesperidoside	Flavonoids	83665.7	6413.73	0.0766591	1.51261	down
MWSHY0080	Luteolin-7-O-neohesperidoside (Lonicerin)	Flavonoids	71784.7	6209.4	0.0865004	1.43499	down
Hmgp002121	Hispidulin-7-O-(6''-O-p-Coumaroyl)Glucoside	Flavonoids	7704.07	3252.07	0.422123	1.32458	down
Lmjp002461	Quercetin-3-O-neohesperidoside	Flavonoids	207410	10200.5	0.0491804	1.73013	down
MWSHY0067	Quercetin-3-O-rutinoside (Rutin)	Flavonoids	92740	2396.43	0.0258403	1.74039	down
Hmjp002999	Isorhamnetin-3-O-rutinoside (Narcissin)	Flavonoids	142599	14241.6	0.0998719	1.44797	down
MWSHY0064	Isorhamnetin-3-O-neohesperidoside	Flavonoids	148954	16281.4	0.109305	1.48208	down
pmp000401	Licorice glycoside C2	Flavonoids	158802	40174	0.252982	1.38362	down
mws1013	Esculetin	Lignans and Coumarins	330407	138855	0.420255	1.29121	down
mws1074	Daphnetin	Lignans and Coumarins	92668.7	43728	0.471875	1.14981	down
mws4102	Isoglycyrol	Lignans and Coumarins	113466	501553	4.42028	1.65419	up
pmp000364	Glycycoumarin	Lignans and Coumarins	73114.7	19499.7	0.2667	1.33433	down
Lmmn002274	Isolariciresinol-9'-O-glucoside	Lignans and Coumarins	7246.17	9	0.00124204	1.24555	down
Rfmb26201	Syringaresinol-4'-O-(6''-acetyl)glucoside	Lignans and Coumarins	107837	46870.3	0.434641	1.42205	down
pmb1650	Octadeca-11E,13E,15Z-trienoic acid	Lipids	2.04903e+06	992273	0.484264	1.59225	down
pmb0889	Punicic acid (9Z,11E,13Z-octadecatrienoic acid)	Lipids	13664.5	29368.3	2.14924	1.2845	up
Zmyn004449	9-Hydroxy-12-oxo-10(E),15(Z)-octadecadienoic acid	Lipids	1089.56	2307.7	2.11801	1.25986	up
pmn001689	9-Hydroxy-12-oxo-15(Z)-octadecenoic acid	Lipids	92701.3	34377	0.370836	1.33473	down
Lmbn003970	9,12,13-TriHOME; 9(S),12(S),13(S)-Trihydroxy-10(E)-octadecenoic acid	Lipids	5085.73	10324.6	2.03011	1.37711	up
mws0932	15-Hydroperoxyicosatetraenoic acid	Lipids	14213.7	6202.2	0.436354	1.20166	down
pmb0296	1-Oleoyl-Sn-Glycerol	Lipids	15884.3	32801.3	2.06501	1.47154	up
pmb0876	LysoPE 16:0	Lipids	163517	437577	2.67604	1.63505	up
pmd0160	LysoPE 16:0(2n isomer)	Lipids	169327	437740	2.58518	1.6464	up
Lmhp010162	LysoPE 17:0	Lipids	17498.7	3361.37	0.192093	1.14835	down
Lmhp008801	LysoPE 18:3	Lipids	18429.7	48184.3	2.6145	1.67539	up
Lmhp008589	LysoPE 18:3(2n isomer)	Lipids	20257.3	53359.3	2.63407	1.61228	up
pmb0874	LysoPE 18:2(2n isomer)	Lipids	41523.3	174220	4.19571	1.70567	up
pmb0881	LysoPE 18:2	Lipids	38016.7	181707	4.77966	1.70837	up
mws0289	LysoPE 18:1	Lipids	13876.2	39250.3	2.8286	1.54702	up
pmb0856	LysoPE 18:1(2n isomer)	Lipids	7719.63	21541.3	2.79046	1.46384	up
pmb2260	LysoPC 15:1	Lipids	3402.87	7001.7	2.05759	1.41313	up
pmb0883	LysoPE 18:0	Lipids	1324.61	9	0.00679445	1.72444	down
pmb2319	LysoPC 15:0	Lipids	10888.8	22479.7	2.06447	1.3449	up
Lmhp008833	LysoPC 16:1(2n isomer)	Lipids	16979	40901.7	2.40896	1.25776	up
pmp001270	LysoPC 16:1	Lipids	5559.17	19051.7	3.42707	1.68163	up
Lmhp010514	LysoPE 20:2(2n isomer)	Lipids	2130.43	7366.77	3.45787	1.68615	up
Lmhp010757	LysoPE 20:2	Lipids	2195	5699.9	2.59677	1.61659	up
Lmhp009526	2-α-Linolenoyl-glycerol-1-O-glucoside	Lipids	5984.8	12310.8	2.05702	1.18194	up
Lmhp010573	1-Linoleoylglycerol-3-O-glucoside	Lipids	6404.13	13834	2.16016	1.10626	up
pmb0854	LysoPC 18:3	Lipids	248577	521630	2.09847	1.46667	up
pmb0865	LysoPC 18:3(2n isomer)	Lipids	243793	539903	2.21459	1.42359	up
pmp001251	LysoPC 18:2(2n isomer)	Lipids	996787	2.09683e+06	2.10359	1.64201	up
Lmhp010190	LysoPC 18:1(2n isomer)	Lipids	119888	245477	2.04754	1.5766	up
Lmhp009890	LysoPC 20:3	Lipids	4545.27	11017.4	2.42392	1.52806	up
pmd0147	LysoPC 20:2	Lipids	25098.3	80598	3.21129	1.67128	up
pmd0146	LysoPC 20:2(2n isomer)	Lipids	28475.7	83693.7	2.93913	1.65656	up
Lmhp008513	2-α-Linolenoyl-glycerol-1,3-di-O-glucoside	Lipids	3609.6	9614.23	2.66352	1.21851	up
MWS2910	5-Methyl-2'-Deoxycytidine	Nucleotides and derivatives	188757	40363.7	0.21384	1.57673	down
pmb0197	N7-Methylguanosine	Nucleotides and derivatives	35411	14515.7	0.40992	1.60907	down
pmc0066	2'-Deoxyinosine-5'-monophosphate	Nucleotides and derivatives	94779.3	208939	2.20448	1.0405	up
pmb0964	Isopentenyladenine-7-N-glucoside	Nucleotides and derivatives	72762.7	24855	0.34159	1.36732	down
pmb0530	Nicotinic acid adenine dinucleotide	Nucleotides and derivatives	168040	337157	2.00641	1.62392	up
mws4052	1-Aminocyclopropane-1-carboxylic acid	Organic acids	227847	652033	2.86172	1.68235	up
mws0376	Fumaric acid	Organic acids	170763	79443	0.465223	1.62998	down
mws2628	N-Methyl-4-aminobutyric acid	Organic acids	15538	4485.33	0.288669	1.24703	down
Zmgn000216	2-Hydroxyethylphosphonic acid	Organic acids	13045.1	35561	2.726	1.10139	up
MWSmce536	Methyl 2-furoate	Organic acids	6935.8	9	0.00129762	1.75637	down
Rfmb320	1-Methylpiperidine-2-carboxylic acid	Organic acids	5015000	1850300	0.368953	1.53211	down
mws0159	Phenylpyruvic acid	Organic acids	4612	10193.8	2.21028	1.13897	up
MWS0274	DL-3-Phenyllactic acid	Organic acids	27328	3201.83	0.117163	1.09614	down
MWSslk154	Triethyl citrate	Organic acids	327527	72919.3	0.222636	1.50758	down
mws0889	D-Threonic Acid	Others	61068.7	148646	2.43408	1.45077	up
ML10171848	D-Arabinono-1,4-lactone	Others	13069.1	37765.3	2.88967	1.27044	up
Zmgn000173	D-Ribose	Others	14585	34969.7	2.39765	1.70223	up
pme0513	Xylitol	Others	6848.07	9	0.00131424	1.20501	down
mws0854	Rhamnose	Others	9	9970.67	1107.85	1.27282	up
mws0214	D-Sorbitol	Others	3911.2	9	0.00230108	1.75889	down
Zmzp006646	Capillarisin	Others	492200	69533.7	0.141271	1.6434	down
pmb0789	Pyridoxine-5'-O-glucoside	Others	18953.2	54562	2.87878	1.25409	up
Lmmn003088	2,6-Dimethoxyhydroquinone-1-O-glucoside	Others	35135.7	13804.4	0.392889	1.42757	down
mws4119	4'-O-Methylglabridin	Others	2167.77	7607.1	3.50919	1.06005	up
Hmgp010920	Hedysarimcoumestan G	Others	153731	319223	2.07651	1.39735	up
pmp000382	Iso-glycyrdione A	Others	1.64623e+06	726873	0.441537	1.64711	down
pmp000391	7-Methyllicoricidin	Others	402397	4.54317e+06	11.2903	1.35978	up
pmp000390	Licorisoflavan A	Others	448873	4.75016e+06	10.5824	1.36284	up
pmp001282	Propyl 2-(trimethylammonio)ethyl phosphate	Others	5934.2	12908	2.17519	1.59028	up
NK10264324	1,3,5-Benzenetriol	Phenolic acids	153840	70811.3	0.460292	1.38823	down
Lmgn001670	Salicylic acid	Phenolic acids	44434.7	19228.7	0.432742	1.34982	down
MWSmce040	Isovanillin	Phenolic acids	459710	229153	0.498474	1.61733	down
mws0467	3-(4-Hydroxyphenyl)-propionic acid*	Phenolic acids	36127.7	3215.93	0.0890158	1.66421	down
Lmbn005172	2,6-Dimethoxybenzaldehyde*	Phenolic acids	32822	1752.27	0.053387	1.66496	down
Lmrn003000	2-Hydroxy-3-phenylpropanoic acid	Phenolic acids	29541.3	2988.4	0.10116	1.73746	down
MWSmce490	2',4',6'-Trihydroxyacetophenone	Phenolic acids	3041.93	9	0.00295864	1.21497	down
pmb2795	4-Methoxycinnamic acid*	Phenolic acids	10258.6	3478.2	0.339053	1.54815	down
mws1195	p-Coumaric acid methyl ester*	Phenolic acids	36001	13435.7	0.373203	1.53269	down
mws1200	Trans-4-Hydroxycinnamic Acid Methyl Ester	Phenolic acids	10488.5	3876.07	0.369553	1.55482	down
mws2212	Caffeic acid	Phenolic acids	2.84667e+06	1284950	0.451388	1.51808	down
MWSHY0042	Syringaldehyde; 4-Hydroxy-3,5-Dimethoxybenzaldehyde	Phenolic acids	18751.7	5025.63	0.26801	1.57033	down
mws0117	Homovanillic acid; 4-Hydroxy-3-methoxyphenylacetic acid	Phenolic acids	37411.7	9542.67	0.255072	1.03569	down
mws4171	2,4,6-Trihydroxybenzoic acid methyl ester	Phenolic acids	13660	2434	0.178184	1.30529	down
mws0014	Ferulic acid*	Phenolic acids	107484	53511.7	0.497856	1.36634	down
MA10107783	3-[(1-Carboxyvinyl)oxy]benzoic acid	Phenolic acids	80541	6087.33	0.0755806	1.40869	down
MWSmce083	Ferulic acid methyl ester	Phenolic acids	9308.73	3951.3	0.424472	1.63484	down
pmp000087	2-Feruloyl-sn-glycerol	Phenolic acids	178120	67047.7	0.376419	1.34234	down
pmp000086	1-Feruloyl-sn-glycerol	Phenolic acids	19949.3	4062.27	0.20363	1.29866	down
Lmxp011770	Diisobutyl phthalate*	Phenolic acids	311823	151110	0.484601	1.5932	down
MWSmce341	Butyl isobutyl phthalate*	Phenolic acids	276077	130710	0.473455	1.58948	down
Lmlp012720	Dibutyl phthalate*	Phenolic acids	293527	135617	0.462025	1.60202	down
HJAP140	Puerol A	Phenolic acids	346963	138167	0.398217	1.4699	down
pmb0751	Trans-5-O-(p-Coumaroyl)shikimate	Phenolic acids	661.167	9	0.0136123	1.20809	down
Hmsn002272	Demethyl coniferin	Phenolic acids	7181.07	1773.8	0.247011	1.57553	down
Jmbp006554	ethyl rosmarinate	Phenolic acids	965.333	9	0.0093232	1.21451	down
Lmmp010562	Diisooctyl Phthalate	Phenolic acids	6.61873e+06	1507570	0.227773	1.07016	down
Lmsn003409	1-O-Galloyl-6-O-p-Coumaroyl-β-D-glucose	Phenolic acids	9	14220	1580	1.21872	up
Zmjp006144	1,3-dihydroxy-6-methoxy-7-methylanthraquinone	Quinones	60158.7	251473	4.18017	1.56611	up
Zmlp005013	3,3'-O-Dimethylellagic Acid	Tannins	8077.7	30247.7	3.74459	1.50997	up
mws1565	Geniposide	Terpenoids	21562.7	10272.9	0.476422	1.48027	down
Lmsn012627	2α,3α-Dihydroxyurs-12,18-dien-28-oic acid	Terpenoids	1533.06	10616.8	6.92524	1.63099	up
Li512114	Corosolic Acid Methyl Ester	Terpenoids	3976.53	16493.4	4.14769	1.52026	up
Smpn009230	2α,3α,23-trihydroxyolean-12-en-28-oic acid	Terpenoids	65400.3	11369.9	0.173851	1.2814	down
Lmmn011209	3-O-p-Coumaroyloleanolic acid	Terpenoids	3833	1631.9	0.42575	1.51089	down
pmn001505	Oleanolic acid-3-O-xylosyl(1→3)glucuronide	Terpenoids	57540	6408.33	0.111372	1.38178	down
Zmgp004260	Dihydroxyglycyrrhetinic acid	Terpenoids	72356.3	181014	2.5017	1.18864	up
Zmcn007053	Hederagenin-3-O-[rha(1-2)-ara]-28-O-[glc(1-6)glc]	Terpenoids	18810.3	7438.1	0.395426	1.38551	down
